# Supplementary material for: Protein N-glycosylation and N-glycan trimming are required for postembryonic development of the pest beetle Tribolium castaneum
Source: Sci Rep. 2016 Oct 12;6:35151. doi: 10.1038/srep35151 (PMC5059678; doi:10.1038/srep35151)
Supplement: Supplementary Dataset 1 [file srep35151-s1.xls]

## Sheet: Spectrum A larva
659.991 2791
660.008 2826
660.024 2956
660.041 2856
660.058 2951
660.074 2986
660.091 3059
660.107 3523
660.124 4560
660.140 6387
660.157 8979
660.173 12721
660.190 17254
660.206 20321
660.223 23998
660.239 26942
660.256 29035
660.272 29333
660.289 30867
660.306 31151
660.322 30239
660.339 28139
660.355 25906
660.372 23199
660.388 20934
660.405 18679
660.421 16363
660.438 14980
660.454 13384
660.471 11513
660.487 10245
660.504 9231
660.521 8585
660.537 7807
660.554 6993
660.570 6298
660.587 6042
660.603 5754
660.620 5147
660.636 4394
660.653 4123
660.669 3905
660.686 3599
660.702 3317
660.719 3150
660.736 3050
660.752 2768
660.769 2577
660.785 2445
660.802 2584
660.818 2660
660.835 2686
660.851 2618
660.868 2397
660.884 2491
660.901 2553
660.917 2824
660.934 2624
660.951 2692
660.967 2608
660.984 2568
661.000 2563
661.017 2659
661.033 2555
661.050 2487
661.066 2514
661.083 2962
661.099 3221
661.116 3700
661.133 4660
661.149 5946
661.166 7721
661.182 10756
661.199 13803
661.215 15862
661.232 18021
661.248 20182
661.265 21306
661.281 21340
661.298 21044
661.315 20627
661.331 19775
661.348 18499
661.364 16090
661.381 14247
661.397 12980
661.414 11498
661.430 10086
661.447 9197
661.463 8322
661.480 7298
661.497 6819
661.513 6384
661.530 5722
661.546 5118
661.563 4701
661.579 4219
661.596 4132
661.612 3882
661.629 3514
661.646 3280
661.662 3019
661.679 2968
661.695 2776
661.712 2502
661.728 2620
661.745 2509
661.761 2335
661.778 2291
661.795 2318
661.811 2112
661.828 2035
661.844 1995
661.861 1984
661.877 2061
661.894 1967
661.910 1928
661.927 1878
661.944 1952
661.960 1961
661.977 1846
661.993 2047
662.010 2149
662.026 2258
662.043 2336
662.059 2419
662.076 2389
662.093 2480
662.109 2717
662.126 3097
662.142 3791
662.159 4790
662.175 6059
662.192 7209
662.208 8880
662.225 10523
662.242 11751
662.258 12793
662.275 13396
662.291 13677
662.308 14155
662.324 14357
662.341 13362
662.357 12439
662.374 11538
662.391 10296
662.407 9444
662.424 8984
662.440 7965
662.457 6928
662.473 6368
662.490 5889
662.507 5031
662.523 4833
662.540 4855
662.556 4753
662.573 4437
662.589 4184
662.606 3734
662.622 3283
662.639 3172
662.656 3235
662.672 3152
662.689 2725
662.705 2619
662.722 2429
662.738 2449
662.755 2625
662.772 2541
662.788 2464
662.805 2466
662.821 2459
662.838 2272
662.854 1996
662.871 2080
662.888 2238
662.904 2242
662.921 2301
662.937 2426
662.954 2325
662.970 2334
662.987 2372
663.003 2527
663.020 2524
663.037 2535
663.053 2638
663.070 2428
663.086 2734
663.103 3112
663.119 3241
663.136 3505
663.153 3949
663.169 4626
663.186 5466
663.202 6192
663.219 7370
663.235 8546
663.252 9267
663.269 9702
663.285 10587
663.302 11209
663.318 10922
663.335 10824
663.351 10208
663.368 9355
663.385 8877
663.401 8240
663.418 7482
663.434 7188
663.451 6473
663.467 5573
663.484 5229
663.501 4791
663.517 4369
663.534 3857
663.550 3476
663.567 3576
663.584 3469
663.600 3123
663.617 2934
663.633 2894
663.650 2865
663.666 2658
663.683 2561
663.700 2546
663.716 2513
663.733 2584
663.749 2584
663.766 2338
663.782 2165
663.799 2068
663.816 1796
663.832 1777
663.849 1858
663.865 1944
663.882 1840
663.898 1986
663.915 1908
663.932 1843
663.948 1834
663.965 2079
663.981 2055
663.998 1839
664.015 1990
664.031 2220
664.048 2207
664.064 2480
664.081 2555
664.097 2902
664.114 3323
664.131 3671
664.147 3944
664.164 4326
664.180 4812
664.197 6088
664.214 7183
664.230 8071
664.247 9059
664.263 10663
664.280 11959
664.296 12622
664.313 12918
664.330 12966
664.346 12727
664.363 11831
664.379 10362
664.396 9486
664.413 8585
664.429 7639
664.446 6854
664.462 6222
664.479 5989
664.496 5453
664.512 4879
664.529 4467
664.545 4085
664.562 3704
664.578 3447
664.595 3305
664.612 3154
664.628 3087
664.645 2819
664.661 2621
664.678 2227
664.695 2204
664.711 2128
664.728 2093
664.744 2027
664.761 1815
664.778 1877
664.794 1983
664.811 1878
664.827 2145
664.844 2098
664.860 1901
664.877 1883
664.894 2090
664.910 2109
664.927 2138
664.943 2171
664.960 2257
664.977 2035
664.993 1903
665.010 1956
665.026 2056
665.043 2226
665.060 2232
665.076 2560
665.093 2473
665.109 2550
665.126 3094
665.143 3456
665.159 3890
665.176 4658
665.192 5689
665.209 6567
665.226 7823
665.242 8807
665.259 10179
665.275 11509
665.292 11973
665.309 11999
665.325 11801
665.342 10818
665.358 9687
665.375 8771
665.392 8093
665.408 7746
665.425 7162
665.441 6574
665.458 6148
665.475 5650
665.491 4873
665.508 4491
665.524 4145
665.541 4184
665.558 3785
665.574 3232
665.591 2944
665.607 2845
665.624 2771
665.641 2621
665.657 2422
665.674 2385
665.690 2501
665.707 2306
665.724 2110
665.740 2075
665.757 2015
665.773 1934
665.790 1928
665.807 1815
665.823 1818
665.840 1942
665.856 1976
665.873 1884
665.890 1776
665.906 1732
665.923 1719
665.939 1855
665.956 1974
665.973 1720
665.989 1843
666.006 1911
666.022 1893
666.039 1920
666.056 2058
666.072 2388
666.089 2855
666.105 4079
666.122 5678
666.139 8446
666.155 12773
666.172 18349
666.188 23651
666.205 28795
666.222 34367
666.238 38069
666.255 41292
666.272 42562
666.288 41442
666.305 39776
666.321 37216
666.338 34981
666.355 31866
666.371 28316
666.388 25464
666.404 22516
666.421 19394
666.438 17643
666.454 16057
666.471 14798
666.487 13546
666.504 12215
666.521 11008
666.537 9797
666.554 8743
666.571 7967
666.587 7302
666.604 6864
666.620 6329
666.637 5910
666.654 5290
666.670 4971
666.687 4636
666.703 4226
666.720 3974
666.737 3713
666.753 3395
666.770 3164
666.787 3167
666.803 3028
666.820 2789
666.836 2892
666.853 2834
666.870 2637
666.886 2770
666.903 2853
666.919 2763
666.936 2845
666.953 3036
666.969 2811
666.986 2655
667.003 2788
667.019 2914
667.036 2795
667.052 2943
667.069 2985
667.086 3254
667.102 3742
667.119 4467
667.136 5835
667.152 7526
667.169 9158
667.185 11863
667.202 14030
667.219 16281
667.235 18782
667.252 21568
667.268 22460
667.285 22532
667.302 22227
667.318 20624
667.335 18677
667.352 17646
667.368 15950
667.385 14318
667.401 12998
667.418 12032
667.435 11129
667.451 9945
667.468 8729
667.485 8068
667.501 7307
667.518 6916
667.534 6396
667.551 6087
667.568 5621
667.584 5203
667.601 4689
667.618 4533
667.634 4288
667.651 4096
667.667 3878
667.684 3246
667.701 2707
667.717 2785
667.734 2916
667.751 2761
667.767 2375
667.784 2334
667.801 2380
667.817 2619
667.834 2484
667.850 2225
667.867 2022
667.884 2175
667.900 2235
667.917 2259
667.934 2192
667.950 2156
667.967 2270
667.983 2305
668.000 2216
668.017 2259
668.033 2262
668.050 2180
668.067 2326
668.083 2568
668.100 2792
668.116 3268
668.133 4095
668.150 4834
668.166 5794
668.183 7442
668.200 9890
668.216 12284
668.233 14505
668.250 16843
668.266 18482
668.283 19803
668.299 19822
668.316 19687
668.333 19297
668.349 18202
668.366 16837
668.383 14914
668.399 13450
668.416 12023
668.433 10695
668.449 9477
668.466 8716
668.482 8300
668.499 7479
668.516 7044
668.532 6590
668.549 5749
668.566 5238
668.582 5066
668.599 4833
668.616 4741
668.632 4173
668.649 3832
668.665 3557
668.682 3312
668.699 3077
668.715 2994
668.732 2777
668.749 2718
668.765 2649
668.782 2584
668.799 2532
668.815 2617
668.832 2661
668.849 2650
668.865 2496
668.882 2359
668.898 2196
668.915 2171
668.932 2355
668.948 2519
668.965 2599
668.982 2611
668.998 2928
669.015 2936
669.032 2571
669.048 2664
669.065 2931
669.082 3058
669.098 3456
669.115 3822
669.131 3894
669.148 4288
669.165 4925
669.181 5833
669.198 6843
669.215 8035
669.231 9801
669.248 11801
669.265 13449
669.281 14406
669.298 15182
669.315 15375
669.331 15082
669.348 14334
669.365 13359
669.381 12690
669.398 11955
669.414 10522
669.431 9664
669.448 8973
669.464 8049
669.481 7277
669.498 6964
669.514 6292
669.531 5590
669.548 5158
669.564 5026
669.581 4770
669.598 4277
669.614 4012
669.631 3586
669.648 3227
669.664 3170
669.681 3024
669.698 2836
669.714 2688
669.731 2806
669.747 2714
669.764 2660
669.781 2446
669.797 2359
669.814 2281
669.831 2257
669.847 1913
669.864 1772
669.881 1907
669.897 1943
669.914 2021
669.931 1930
669.947 1960
669.964 2092
669.981 2266
669.997 2420
670.014 2421
670.031 2492
670.047 2305
670.064 2786
670.081 3039
670.097 3226
670.114 3563
670.131 4104
670.147 4578
670.164 5417
670.181 6106
670.197 7112
670.214 8223
670.231 9808
670.247 10940
670.264 12309
670.280 12801
670.297 12715
670.314 12886
670.330 12986
670.347 12332
670.364 11694
670.380 11154
670.397 10477
670.414 8716
670.430 8228
670.447 7629
670.464 6956
670.480 6407
670.497 5967
670.514 5302
670.530 5070
670.547 4689
670.564 4451
670.580 4049
670.597 3832
670.614 3787
670.630 3278
670.647 3011
670.664 3029
670.680 2990
670.697 2939
670.714 2627
670.730 2326
670.747 2301
670.764 2406
670.780 2393
670.797 2236
670.814 2158
670.830 2017
670.847 2282
670.864 2353
670.880 2155
670.897 2275
670.914 2331
670.930 2189
670.947 2206
670.964 2289
670.980 2483
670.997 2709
671.014 2522
671.030 2535
671.047 2621
671.064 3020
671.080 3312
671.097 3655
671.114 4162
671.130 4714
671.147 5049
671.164 5636
671.180 6222
671.197 6994
671.214 7587
671.230 8252
671.247 8886
671.264 9575
671.280 9947
671.297 10325
671.314 9815
671.330 9398
671.347 9288
671.364 8925
671.380 8182
671.397 7617
671.414 7210
671.430 6503
671.447 5680
671.464 5436
671.481 5151
671.497 4714
671.514 4460
671.531 3927
671.547 3883
671.564 3554
671.581 3420
671.597 3315
671.614 3303
671.631 3145
671.647 3047
671.664 2832
671.681 2568
671.697 2227
671.714 2350
671.731 2056
671.747 2000
671.764 1983
671.781 1927
671.797 2031
671.814 2145
671.831 2122
671.847 2131
671.864 1981
671.881 1877
671.897 1924
671.914 2065
671.931 1936
671.947 2275
671.964 2102
671.981 2022
671.998 2272
672.014 2503
672.031 2435
672.048 2288
672.064 2368
672.081 2789
672.098 3206
672.114 3614
672.131 4124
672.148 4638
672.164 5027
672.181 5817
672.198 6177
672.214 6576
672.231 7356
672.248 8325
672.264 8962
672.281 9214
672.298 9174
672.314 8688
672.331 8040
672.348 8031
672.365 8075
672.381 7427
672.398 6611
672.415 6503
672.431 6126
672.448 5198
672.465 4665
672.481 4277
672.498 4035
672.515 3784
672.531 3585
672.548 3218
672.565 3030
672.581 3080
672.598 2719
672.615 2569
672.632 2266
672.648 2015
672.665 2081
672.682 2197
672.698 2141
672.715 1929
672.732 1999
672.748 2135
672.765 1893
672.782 1879
672.798 1847
672.815 1774
672.832 1759
672.849 1730
672.865 1673
672.882 1608
672.899 2040
672.915 2121
672.932 2180
672.949 2481
672.965 2908
672.982 3225
672.999 3413
673.015 3334
673.032 3236
673.049 3426
673.066 3473
673.082 3180
673.099 3456
673.116 3958
673.132 4725
673.149 6129
673.166 7782
673.182 9281
673.199 11885
673.216 14602
673.232 16995
673.249 19568
673.266 22635
673.283 25103
673.299 25897
673.316 26328
673.333 26074
673.349 25066
673.366 22856
673.383 20669
673.399 18604
673.416 16354
673.433 14603
673.450 13597
673.466 12230
673.483 11150
673.500 10551
673.516 9297
673.533 8503
673.550 7644
673.566 6829
673.583 6451
673.600 5747
673.617 5414
673.633 4917
673.650 4561
673.667 4288
673.683 4007
673.700 3722
673.717 3573
673.733 3332
673.750 3136
673.767 2903
673.784 2585
673.800 2514
673.817 2391
673.834 2465
673.850 2563
673.867 2450
673.884 2152
673.900 2326
673.917 2480
673.934 2484
673.951 2588
673.967 2718
673.984 2927
674.001 2760
674.017 2489
674.034 2441
674.051 2604
674.068 2451
674.084 2729
674.101 2947
674.118 3305
674.134 3909
674.151 5049
674.168 6077
674.184 7849
674.201 9724
674.218 12870
674.235 15889
674.251 18744
674.268 20845
674.285 22946
674.301 24060
674.318 24141
674.335 23028
674.352 20945
674.368 19509
674.385 17762
674.402 15847
674.418 14107
674.435 12407
674.452 11368
674.469 10508
674.485 9239
674.502 8462
674.519 7868
674.535 7257
674.552 6432
674.569 5995
674.586 5668
674.602 5080
674.619 4566
674.636 4276
674.652 3981
674.669 3705
674.686 3598
674.703 3351
674.719 2997
674.736 2888
674.753 2939
674.769 2835
674.786 2931
674.803 2869
674.820 2696
674.836 2559
674.853 2545
674.870 2699
674.886 2625
674.903 2650
674.920 2524
674.937 2294
674.953 2494
674.970 2534
674.987 2345
675.003 2388
675.020 2816
675.037 2952
675.054 2756
675.070 2829
675.087 3052
675.104 3071
675.120 3484
675.137 4048
675.154 4744
675.171 5630
675.187 7243
675.204 9139
675.221 11578
675.238 14100
675.254 16364
675.271 18618
675.288 19290
675.304 19579
675.321 19890
675.338 19335
675.355 17603
675.371 15340
675.388 13513
675.405 11962
675.421 10566
675.438 9646
675.455 8645
675.472 7601
675.488 6697
675.505 6200
675.522 5712
675.539 5268
675.555 4772
675.572 4399
675.589 4229
675.605 3873
675.622 3603
675.639 3321
675.656 3276
675.672 3042
675.689 2929
675.706 2810
675.723 2767
675.739 2613
675.756 2438
675.773 2429
675.789 2254
675.806 2216
675.823 2207
675.840 2250
675.856 2131
675.873 2135
675.890 2315
675.907 2213
675.923 2011
675.940 1981
675.957 1920
675.973 1919
675.990 2054
676.007 2300
676.024 2449
676.040 2230
676.057 2171
676.074 2263
676.091 2378
676.107 2537
676.124 2689
676.141 2925
676.157 3518
676.174 4570
676.191 5790
676.208 7282
676.224 8833
676.241 10296
676.258 12188
676.275 13039
676.291 13672
676.308 13450
676.325 13416
676.342 12185
676.358 10749
676.375 9685
676.392 9090
676.409 8365
676.425 7628
676.442 6965
676.459 6180
676.475 5664
676.492 5165
676.509 4780
676.526 4693
676.542 4633
676.559 4114
676.576 3610
676.593 3259
676.609 3207
676.626 3213
676.643 3043
676.660 2894
676.676 2704
676.693 2717
676.710 2574
676.727 2625
676.743 2724
676.760 2416
676.777 2465
676.793 2369
676.810 2264
676.827 2413
676.844 2680
676.860 2866
676.877 2575
676.894 2445
676.911 2311
676.927 2337
676.944 2452
676.961 2520
676.978 2357
676.994 2452
677.011 2416
677.028 2455
677.045 2642
677.061 2561
677.078 2632
677.095 2816
677.112 2953
677.128 3077
677.145 3391
677.162 3594
677.179 4403
677.195 5327
677.212 6165
677.229 7101
677.246 8170
677.262 9243
677.279 9861
677.296 9866
677.313 9492
677.329 9545
677.346 9274
677.363 8696
677.380 8026
677.396 7554
677.413 7237
677.430 6739
677.447 6326
677.463 5840
677.480 5185
677.497 4650
677.514 4404
677.530 4094
677.547 3817
677.564 3379
677.581 2963
677.597 2746
677.614 2758
677.631 2566
677.648 2369
677.664 2520
677.681 2449
677.698 2217
677.715 2034
677.731 2044
677.748 2031
677.765 1902
677.782 1864
677.798 1872
677.815 1856
677.832 1890
677.849 1976
677.865 2063
677.882 2126
677.899 2081
677.916 1792
677.932 1878
677.949 1897
677.966 1982
677.983 1990
677.999 1914
678.016 2127
678.033 2182
678.050 2140
678.066 2141
678.083 2261
678.100 2283
678.117 2535
678.133 2662
678.150 2808
678.167 3409
678.184 3956
678.200 4543
678.217 5690
678.234 6584
678.251 8238
678.267 9392
678.284 10696
678.301 11559
678.318 11697
678.334 11889
678.351 11332
678.368 10562
678.385 10301
678.402 9168
678.418 8340
678.435 7707
678.452 6830
678.469 6274
678.485 5818
678.502 5344
678.519 4892
678.536 4481
678.552 4082
678.569 3985
678.586 3949
678.603 3478
678.619 3198
678.636 2949
678.653 2723
678.670 2459
678.686 2470
678.703 2475
678.720 2505
678.737 2397
678.754 2252
678.770 2143
678.787 2042
678.804 2110
678.821 2295
678.837 2100
678.854 2094
678.871 2320
678.888 2600
678.904 2537
678.921 2303
678.938 2621
678.955 2543
678.971 2251
678.988 2161
679.005 2121
679.022 2153
679.039 2453
679.055 2236
679.072 2326
679.089 2248
679.106 2389
679.122 2692
679.139 2836
679.156 3141
679.173 3817
679.189 4624
679.206 5874
679.223 7544
679.240 9030
679.257 10543
679.273 12168
679.290 13419
679.307 14104
679.324 14510
679.340 13894
679.357 13151
679.374 12739
679.391 12177
679.408 11589
679.424 10953
679.441 10486
679.458 9821
679.475 9185
679.491 8503
679.508 7756
679.525 7352
679.542 6781
679.558 6138
679.575 5664
679.592 5392
679.609 5030
679.626 4782
679.642 4436
679.659 4124
679.676 3777
679.693 3551
679.709 3409
679.726 3102
679.743 2924
679.760 2680
679.777 2671
679.793 2585
679.810 2347
679.827 2146
679.844 2217
679.860 2248
679.877 2393
679.894 2389
679.911 2214
679.928 2020
679.944 2099
679.961 2205
679.978 2206
679.995 2093
680.011 2147
680.028 2208
680.045 2288
680.062 2185
680.079 2248
680.095 2333
680.112 2437
680.129 2618
680.146 2887
680.163 3406
680.179 4241
680.196 5344
680.213 6554
680.230 7676
680.246 9106
680.263 10330
680.280 11589
680.297 12554
680.314 12858
680.330 12996
680.347 12710
680.364 12527
680.381 11572
680.397 10246
680.414 9278
680.431 8808
680.448 7872
680.465 7041
680.481 6449
680.498 6072
680.515 5864
680.532 5447
680.549 4970
680.565 4488
680.582 4147
680.599 4051
680.616 3950
680.632 3721
680.649 3272
680.666 3078
680.683 2831
680.700 2606
680.716 2359
680.733 2468
680.750 2239
680.767 2169
680.784 2119
680.800 2232
680.817 2050
680.834 2060
680.851 1766
680.868 1693
680.884 1847
680.901 1947
680.918 1840
680.935 1903
680.951 2093
680.968 2231
680.985 2460
681.002 2380
681.019 2332
681.035 2456
681.052 2734
681.069 3033
681.086 3274
681.103 3271
681.119 3359
681.136 3573
681.153 4110
681.170 4491
681.187 4724
681.203 5310
681.220 6612
681.237 7868
681.254 9025
681.271 10600
681.287 11895
681.304 12808
681.321 12676
681.338 12390
681.355 11524
681.371 10569
681.388 9413
681.405 8708
681.422 8109
681.439 7211
681.455 6633
681.472 5919
681.489 5497
681.506 5103
681.523 4889
681.539 4420
681.556 3926
681.573 3780
681.590 3397
681.607 3195
681.623 3108
681.640 2822
681.657 2521
681.674 2433
681.691 2429
681.707 2220
681.724 2078
681.741 1988
681.758 1803
681.775 2035
681.791 2178
681.808 2164
681.825 1981
681.842 1908
681.859 1908
681.875 1889
681.892 1812
681.909 1937
681.926 1914
681.943 1865
681.959 1992
681.976 1825
681.993 1784
682.010 1871
682.027 2010
682.043 2130
682.060 2543
682.077 2658
682.094 2416
682.111 2718
682.127 3057
682.144 3426
682.161 3939
682.178 4793
682.195 5678
682.211 6818
682.228 8543
682.245 10234
682.262 12105
682.279 13267
682.296 14120
682.312 13943
682.329 13553
682.346 13223
682.363 12685
682.380 11629
682.396 10268
682.413 8967
682.430 8168
682.447 7454
682.464 6656
682.480 5840
682.497 5516
682.514 5033
682.531 4723
682.548 4332
682.564 4016
682.581 3816
682.598 3371
682.615 3019
682.632 3036
682.649 3030
682.665 2795
682.682 2575
682.699 2413
682.716 2405
682.733 2408
682.749 2153
682.766 2079
682.783 1990
682.800 1874
682.817 1741
682.833 1816
682.850 1926
682.867 1893
682.884 1965
682.901 1966
682.918 2010
682.934 1967
682.951 1996
682.968 2038
682.985 1962
683.002 2230
683.018 2411
683.035 2319
683.052 2320
683.069 2466
683.086 2399
683.103 2581
683.119 2709
683.136 2950
683.153 3533
683.170 4194
683.187 4812
683.203 5847
683.220 7129
683.237 8022
683.254 8809
683.271 9654
683.288 10209
683.304 10221
683.321 10954
683.338 11485
683.355 11064
683.372 11032
683.388 10288
683.405 9839
683.422 8885
683.439 7999
683.456 7330
683.473 6740
683.489 5857
683.506 5241
683.523 4795
683.540 4374
683.557 4055
683.574 3795
683.590 3270
683.607 3108
683.624 3233
683.641 3079
683.658 2930
683.675 2755
683.691 2287
683.708 1990
683.725 2083
683.742 2232
683.759 2106
683.775 1874
683.792 1841
683.809 1948
683.826 2042
683.843 1875
683.860 1729
683.876 1786
683.893 1959
683.910 2062
683.927 1890
683.944 1677
683.961 1859
683.977 1917
683.994 2082
684.011 2060
684.028 1800
684.045 1767
684.062 1736
684.078 1863
684.095 2108
684.112 2264
684.129 2684
684.146 3106
684.163 3459
684.179 4173
684.196 5425
684.213 6384
684.230 7847
684.247 9293
684.264 10949
684.280 12278
684.297 13185
684.314 13048
684.331 12798
684.348 12609
684.365 12193
684.381 11237
684.398 10322
684.415 9147
684.432 8509
684.449 7748
684.466 7127
684.482 6455
684.499 5724
684.516 5390
684.533 5045
684.550 4806
684.567 4609
684.583 4432
684.600 4139
684.617 3788
684.634 3689
684.651 3556
684.668 3527
684.684 3498
684.701 3212
684.718 2697
684.735 2578
684.752 2535
684.769 2707
684.785 2695
684.802 2364
684.819 2500
684.836 2663
684.853 2772
684.870 3098
684.886 3309
684.903 3214
684.920 3314
684.937 3185
684.954 3354
684.971 3332
684.988 3244
685.004 3275
685.021 3113
685.038 2993
685.055 2998
685.072 2815
685.089 2764
685.105 2747
685.122 2806
685.139 3352
685.156 4196
685.173 4454
685.190 5153
685.206 6095
685.223 7015
685.240 8484
685.257 10073
685.274 11471
685.291 12200
685.308 12697
685.324 12644
685.341 12478
685.358 11480
685.375 11257
685.392 10616
685.409 9933
685.425 9308
685.442 8220
685.459 7334
685.476 6762
685.493 6324
685.510 5909
685.527 5331
685.543 4945
685.560 4622
685.577 4368
685.594 4286
685.611 4011
685.628 3681
685.645 3525
685.661 3170
685.678 2968
685.695 2829
685.712 2644
685.729 2579
685.746 2509
685.762 2555
685.779 2579
685.796 2525
685.813 2424
685.830 2371
685.847 2527
685.864 2432
685.880 2656
685.897 2549
685.914 2602
685.931 2690
685.948 2724
685.965 2772
685.982 2691
685.998 2587
686.015 2621
686.032 2538
686.049 2538
686.066 2627
686.083 2669
686.100 2710
686.116 2877
686.133 3166
686.150 3562
686.167 4123
686.184 4693
686.201 5663
686.218 6827
686.234 8506
686.251 9975
686.268 11508
686.285 12816
686.302 13887
686.319 14469
686.336 14274
686.352 13151
686.369 12267
686.386 11342
686.403 10378
686.420 9789
686.437 8913
686.454 7987
686.470 7187
686.487 6746
686.504 6187
686.521 5529
686.538 4978
686.555 4653
686.572 4322
686.588 4302
686.605 3924
686.622 3497
686.639 3308
686.656 3476
686.673 3326
686.690 3098
686.706 2852
686.723 2439
686.740 2462
686.757 2328
686.774 2391
686.791 2182
686.808 2276
686.824 2284
686.841 2189
686.858 2108
686.875 2112
686.892 2242
686.909 2512
686.926 2777
686.943 2989
686.959 2797
686.976 2924
686.993 2915
687.010 3091
687.027 2806
687.044 2720
687.061 2646
687.077 2877
687.094 3077
687.111 3143
687.128 3179
687.145 3220
687.162 3912
687.179 5251
687.196 6628
687.212 8085
687.229 9486
687.246 11737
687.263 13542
687.280 15244
687.297 16545
687.314 17040
687.331 16694
687.347 16211
687.364 15241
687.381 14589
687.398 13223
687.415 12128
687.432 11141
687.449 10153
687.465 9184
687.482 8201
687.499 7412
687.516 6955
687.533 6516
687.550 5905
687.567 5742
687.584 5292
687.600 4851
687.617 4414
687.634 4285
687.651 4129
687.668 3786
687.685 3318
687.702 3013
687.719 3016
687.735 2740
687.752 2523
687.769 2561
687.786 2524
687.803 2505
687.820 2443
687.837 2317
687.854 2408
687.870 2257
687.887 2349
687.904 2291
687.921 2478
687.938 2709
687.955 2599
687.972 2682
687.989 2780
688.006 2629
688.022 2674
688.039 2724
688.056 2722
688.073 2759
688.090 2730
688.107 3084
688.124 3700
688.141 4681
688.157 6054
688.174 7402
688.191 9435
688.208 11432
688.225 13208
688.242 15612
688.259 17416
688.276 19185
688.292 20362
688.309 20783
688.326 19929
688.343 19079
688.360 17786
688.377 16010
688.394 14287
688.411 13219
688.428 11931
688.444 10859
688.461 10001
688.478 9473
688.495 8639
688.512 7761
688.529 6931
688.546 6335
688.563 5730
688.580 5369
688.596 5021
688.613 4596
688.630 4372
688.647 4003
688.664 3664
688.681 3520
688.698 3279
688.715 3221
688.731 2868
688.748 2734
688.765 2607
688.782 2448
688.799 2338
688.816 2467
688.833 2457
688.850 2479
688.867 2575
688.883 2740
688.900 2837
688.917 2881
688.934 2991
688.951 3134
688.968 3248
688.985 2923
689.002 2818
689.019 2998
689.035 2931
689.052 2856
689.069 2754
689.086 2983
689.103 3439
689.120 3799
689.137 4135
689.154 5000
689.171 5823
689.188 7280
689.204 8769
689.221 10095
689.238 11453
689.255 13197
689.272 14206
689.289 15439
689.306 15687
689.323 15474
689.340 14803
689.356 13748
689.373 12677
689.390 12060
689.407 11334
689.424 10099
689.441 9126
689.458 8155
689.475 7604
689.492 6945
689.509 6309
689.525 5769
689.542 5150
689.559 4625
689.576 4228
689.593 3992
689.610 3751
689.627 3607
689.644 3452
689.661 3428
689.678 3442
689.694 3278
689.711 2891
689.728 2631
689.745 2647
689.762 2597
689.779 2714
689.796 2481
689.813 2251
689.830 2122
689.847 2132
689.863 1943
689.880 2107
689.897 1977
689.914 2050
689.931 2236
689.948 2421
689.965 2408
689.982 2578
689.999 2562
690.016 2637
690.032 2612
690.049 2646
690.066 2739
690.083 2832
690.100 3172
690.117 3966
690.134 4939
690.151 6356
690.168 7799
690.185 9616
690.201 12089
690.218 14778
690.235 17211
690.252 19631
690.269 21418
690.286 23780
690.303 24646
690.320 24470
690.337 24263
690.354 24011
690.371 22219
690.387 21278
690.404 19147
690.421 17861
690.438 16776
690.455 15690
690.472 14706
690.489 13932
690.506 12810
690.523 11804
690.540 10901
690.557 10440
690.573 9779
690.590 9458
690.607 8878
690.624 8380
690.641 7933
690.658 7398
690.675 6938
690.692 6399
690.709 6058
690.726 5836
690.743 5436
690.759 5164
690.776 4935
690.793 4764
690.810 4439
690.827 4168
690.844 3951
690.861 4012
690.878 4068
690.895 4209
690.912 3905
690.929 3668
690.946 3519
690.962 3727
690.979 3700
690.996 3543
691.013 3608
691.030 3812
691.047 3554
691.064 3490
691.081 3803
691.098 3703
691.115 3646
691.132 4055
691.149 4677
691.165 5629
691.182 6822
691.199 8325
691.216 10121
691.233 11653
691.250 13714
691.267 15406
691.284 17203
691.301 18096
691.318 18290
691.335 18090
691.352 17572
691.368 16276
691.385 14808
691.402 13668
691.419 12964
691.436 11780
691.453 10764
691.470 9910
691.487 9192
691.504 8624
691.521 8036
691.538 7806
691.555 7346
691.572 6909
691.588 6495
691.605 6095
691.622 5691
691.639 5230
691.656 5000
691.673 4864
691.690 4749
691.707 4398
691.724 3854
691.741 3736
691.758 3377
691.775 3054
691.792 2942
691.808 3023
691.825 2977
691.842 3026
691.859 2909
691.876 2838
691.893 2718
691.910 2736
691.927 2757
691.944 2908
691.961 2910
691.978 2837
691.995 2914
692.012 2960
692.029 2742
692.045 2672
692.062 2737
692.079 2871
692.096 2991
692.113 3112
692.130 3446
692.147 3770
692.164 4450
692.181 5128
692.198 5825
692.215 7216
692.232 8541
692.249 9885
692.266 11008
692.282 12250
692.299 13379
692.316 13845
692.333 14017
692.350 14426
692.367 13587
692.384 12624
692.401 11622
692.418 10899
692.435 10227
692.452 9404
692.469 8790
692.486 8137
692.503 7316
692.520 6595
692.536 6077
692.553 5653
692.570 5442
692.587 4796
692.604 4788
692.621 4538
692.638 4125
692.655 4013
692.672 3904
692.689 3785
692.706 3523
692.723 3290
692.740 3125
692.757 2908
692.774 2866
692.791 2666
692.807 2503
692.824 2500
692.841 2555
692.858 2625
692.875 2420
692.892 2329
692.909 2491
692.926 2586
692.943 2579
692.960 2735
692.977 2683
692.994 2709
693.011 2944
693.028 2839
693.045 2957
693.062 2977
693.078 3145
693.095 3204
693.112 3222
693.129 3412
693.146 3521
693.163 4139
693.180 4686
693.197 5271
693.214 6380
693.231 7360
693.248 8671
693.265 9881
693.282 11444
693.299 12520
693.316 12820
693.333 12950
693.350 12503
693.366 12449
693.383 12064
693.400 11200
693.417 10442
693.434 9829
693.451 9255
[truncated: 63,536 more rows]
