# Supplementary material for: Protein N-glycosylation and N-glycan trimming are required for postembryonic development of the pest beetle Tribolium castaneum
Source: Sci Rep. 2016 Oct 12;6:35151. doi: 10.1038/srep35151 (PMC5059678; doi:10.1038/srep35151)
Supplement: Supplementary Dataset 2 [file srep35151-s2.xls]

## Sheet: Spectrum B adult
700.225 40
700.231 23
700.237 3
700.243 17
700.249 39
700.255 11
700.261 9
700.267 21
700.273 35
700.279 18
700.285 14
700.291 31
700.297 15
700.303 12
700.309 29
700.315 13
700.321 21
700.327 27
700.334 17
700.340 22
700.346 14
700.352 13
700.358 15
700.364 21
700.370 6
700.376 4
700.382 22
700.388 30
700.394 16
700.400 29
700.406 29
700.412 25
700.418 34
700.424 17
700.430 10
700.436 6
700.442 10
700.448 8
700.454 2
700.460 5
700.466 9
700.472 13
700.479 13
700.485 11
700.491 30
700.497 11
700.503 2
700.509 5
700.515 6
700.521 14
700.527 23
700.533 16
700.539 9
700.545 1
700.551 17
700.557 8
700.563 0
700.569 3
700.575 13
700.581 19
700.587 25
700.593 24
700.599 4
700.605 6
700.611 8
700.617 14
700.624 12
700.630 30
700.636 32
700.642 13
700.648 13
700.654 27
700.660 22
700.666 13
700.672 18
700.678 21
700.684 17
700.690 15
700.696 14
700.702 8
700.708 11
700.714 8
700.720 20
700.726 29
700.732 22
700.738 44
700.744 13
700.750 12
700.756 11
700.763 10
700.769 12
700.775 17
700.781 24
700.787 8
700.793 2
700.799 9
700.805 21
700.811 23
700.817 28
700.823 12
700.829 17
700.835 19
700.841 24
700.847 16
700.853 15
700.859 17
700.865 19
700.871 24
700.877 28
700.883 12
700.889 13
700.895 16
700.902 16
700.908 19
700.914 28
700.920 21
700.926 2
700.932 5
700.938 18
700.944 16
700.950 17
700.956 8
700.962 21
700.968 33
700.974 21
700.980 20
700.986 14
700.992 19
700.998 14
701.004 11
701.010 19
701.016 12
701.022 10
701.028 8
701.034 14
701.041 17
701.047 5
701.053 7
701.059 4
701.065 26
701.071 36
701.077 57
701.083 41
701.089 29
701.095 20
701.101 15
701.107 10
701.113 11
701.119 14
701.125 5
701.131 16
701.137 28
701.143 18
701.149 11
701.155 27
701.161 11
701.167 6
701.173 11
701.180 4
701.186 25
701.192 39
701.198 14
701.204 18
701.210 36
701.216 43
701.222 33
701.228 18
701.234 26
701.240 24
701.246 39
701.252 42
701.258 50
701.264 49
701.270 26
701.276 25
701.282 18
701.288 14
701.294 18
701.300 10
701.306 8
701.313 29
701.319 32
701.325 4
701.331 8
701.337 13
701.343 12
701.349 2
701.355 20
701.361 48
701.367 38
701.373 15
701.379 11
701.385 13
701.391 38
701.397 30
701.403 26
701.409 21
701.415 12
701.421 9
701.427 16
701.433 11
701.439 21
701.446 8
701.452 11
701.458 20
701.464 14
701.470 9
701.476 27
701.482 14
701.488 21
701.494 33
701.500 16
701.506 1
701.512 6
701.518 13
701.524 23
701.530 26
701.536 41
701.542 34
701.548 39
701.554 4
701.560 10
701.566 9
701.572 16
701.579 5
701.585 3
701.591 20
701.597 21
701.603 46
701.609 34
701.615 10
701.621 17
701.627 23
701.633 22
701.639 21
701.645 18
701.651 16
701.657 11
701.663 3
701.669 2
701.675 5
701.681 21
701.687 12
701.693 3
701.699 12
701.706 8
701.712 12
701.718 26
701.724 14
701.730 13
701.736 29
701.742 6
701.748 14
701.754 19
701.760 19
701.766 0
701.772 6
701.778 13
701.784 13
701.790 10
701.796 28
701.802 26
701.808 20
701.814 26
701.820 37
701.826 38
701.833 23
701.839 9
701.845 11
701.851 13
701.857 12
701.863 33
701.869 29
701.875 27
701.881 20
701.887 10
701.893 9
701.899 9
701.905 23
701.911 21
701.917 10
701.923 50
701.929 35
701.935 10
701.941 16
701.947 37
701.953 29
701.960 14
701.966 28
701.972 47
701.978 35
701.984 17
701.990 36
701.996 19
702.002 18
702.008 13
702.014 12
702.020 3
702.026 4
702.032 15
702.038 12
702.044 8
702.050 0
702.056 18
702.062 3
702.068 6
702.074 24
702.080 21
702.087 24
702.093 36
702.099 30
702.105 15
702.111 12
702.117 11
702.123 6
702.129 12
702.135 38
702.141 14
702.147 8
702.153 15
702.159 10
702.165 11
702.171 31
702.177 25
702.183 20
702.189 20
702.195 8
702.201 13
702.208 24
702.214 23
702.220 30
702.226 44
702.232 28
702.238 7
702.244 23
702.250 23
702.256 19
702.262 20
702.268 7
702.274 19
702.280 21
702.286 19
702.292 36
702.298 40
702.304 40
702.310 33
702.316 9
702.322 8
702.328 19
702.335 9
702.341 5
702.347 33
702.353 40
702.359 18
702.365 13
702.371 24
702.377 20
702.383 37
702.389 29
702.395 39
702.401 26
702.407 18
702.413 12
702.419 8
702.425 10
702.431 30
702.437 39
702.443 40
702.449 29
702.456 17
702.462 16
702.468 23
702.474 22
702.480 15
702.486 12
702.492 5
702.498 7
702.504 18
702.510 13
702.516 6
702.522 26
702.528 33
702.534 19
702.540 13
702.546 13
702.552 21
702.558 34
702.564 21
702.571 13
702.577 5
702.583 11
702.589 31
702.595 24
702.601 8
702.607 11
702.613 14
702.619 11
702.625 4
702.631 29
702.637 28
702.643 17
702.649 33
702.655 19
702.661 27
702.667 26
702.673 31
702.679 14
702.685 5
702.692 24
702.698 27
702.704 33
702.710 33
702.716 20
702.722 28
702.728 17
702.734 24
702.740 18
702.746 18
702.752 16
702.758 7
702.764 4
702.770 13
702.776 7
702.782 1
702.788 3
702.794 13
702.800 6
702.807 0
702.813 6
702.819 5
702.825 9
702.831 20
702.837 28
702.843 5
702.849 18
702.855 38
702.861 36
702.867 16
702.873 14
702.879 11
702.885 31
702.891 51
702.897 22
702.903 21
702.909 13
702.915 25
702.921 12
702.928 25
702.934 32
702.940 26
702.946 6
702.952 24
702.958 33
702.964 31
702.970 29
702.976 15
702.982 12
702.988 11
702.994 34
703.000 45
703.006 32
703.012 30
703.018 42
703.024 38
703.030 37
703.036 38
703.043 11
703.049 7
703.055 16
703.061 22
703.067 51
703.073 57
703.079 33
703.085 20
703.091 9
703.097 15
703.103 8
703.109 18
703.115 28
703.121 51
703.127 41
703.133 15
703.139 25
703.145 34
703.151 12
703.158 29
703.164 46
703.170 35
703.176 24
703.182 42
703.188 39
703.194 14
703.200 2
703.206 22
703.212 15
703.218 18
703.224 22
703.230 24
703.236 19
703.242 16
703.248 17
703.254 26
703.260 38
703.267 38
703.273 37
703.279 21
703.285 18
703.291 19
703.297 5
703.303 14
703.309 21
703.315 10
703.321 19
703.327 10
703.333 4
703.339 4
703.345 9
703.351 23
703.357 32
703.363 35
703.369 20
703.375 32
703.382 55
703.388 35
703.394 28
703.400 37
703.406 25
703.412 22
703.418 14
703.424 13
703.430 22
703.436 28
703.442 26
703.448 40
703.454 19
703.460 41
703.466 38
703.472 29
703.478 41
703.484 20
703.491 25
703.497 22
703.503 15
703.509 17
703.515 17
703.521 17
703.527 22
703.533 22
703.539 21
703.545 8
703.551 24
703.557 31
703.563 31
703.569 24
703.575 16
703.581 24
703.587 28
703.593 16
703.599 22
703.606 14
703.612 30
703.618 10
703.624 9
703.630 6
703.636 8
703.642 4
703.648 13
703.654 15
703.660 24
703.666 8
703.672 10
703.678 5
703.684 14
703.690 4
703.696 4
703.702 27
703.708 31
703.715 6
703.721 2
703.727 33
703.733 18
703.739 6
703.745 24
703.751 10
703.757 6
703.763 12
703.769 18
703.775 2
703.781 4
703.787 6
703.793 48
703.799 59
703.805 17
703.811 11
703.818 24
703.824 25
703.830 10
703.836 25
703.842 37
703.848 19
703.854 30
703.860 43
703.866 39
703.872 8
703.878 14
703.884 36
703.890 23
703.896 28
703.902 17
703.908 17
703.914 15
703.920 12
703.927 13
703.933 14
703.939 7
703.945 16
703.951 12
703.957 4
703.963 16
703.969 32
703.975 15
703.981 28
703.987 28
703.993 23
703.999 23
704.005 26
704.011 27
704.017 24
704.023 8
704.029 22
704.036 25
704.042 28
704.048 17
704.054 21
704.060 25
704.066 20
704.072 29
704.078 23
704.084 21
704.090 19
704.096 14
704.102 3
704.108 12
704.114 24
704.120 22
704.126 16
704.132 6
704.139 18
704.145 21
704.151 8
704.157 16
704.163 11
704.169 8
704.175 34
704.181 26
704.187 14
704.193 15
704.199 48
704.205 18
704.211 21
704.217 9
704.223 4
704.229 12
704.235 22
704.241 16
704.248 9
704.254 5
704.260 9
704.266 11
704.272 15
704.278 30
704.284 44
704.290 7
704.296 1
704.302 19
704.308 24
704.314 11
704.320 9
704.326 19
704.332 24
704.338 20
704.344 7
704.351 13
704.357 20
704.363 15
704.369 28
704.375 26
704.381 23
704.387 18
704.393 12
704.399 6
704.405 7
704.411 1
704.417 5
704.423 14
704.429 18
704.435 17
704.441 11
704.447 29
704.454 28
704.460 14
704.466 3
704.472 16
704.478 26
704.484 15
704.490 2
704.496 21
704.502 35
704.508 25
704.514 12
704.520 14
704.526 30
704.532 19
704.538 3
704.544 8
704.550 9
704.557 24
704.563 18
704.569 17
704.575 23
704.581 14
704.587 16
704.593 12
704.599 17
704.605 15
704.611 25
704.617 14
704.623 7
704.629 25
704.635 26
704.641 6
704.647 22
704.653 20
704.660 26
704.666 30
704.672 21
704.678 8
704.684 18
704.690 31
704.696 18
704.702 14
704.708 31
704.714 18
704.720 16
704.726 29
704.732 52
704.738 28
704.744 8
704.750 0
704.757 10
704.763 26
704.769 27
704.775 17
704.781 46
704.787 58
704.793 20
704.799 30
704.805 46
704.811 34
704.817 27
704.823 40
704.829 15
704.835 9
704.841 25
704.847 18
704.853 14
704.860 20
704.866 28
704.872 14
704.878 16
704.884 29
704.890 26
704.896 12
704.902 2
704.908 8
704.914 19
704.920 38
704.926 51
704.932 21
704.938 14
704.944 18
704.950 11
704.957 10
704.963 19
704.969 8
704.975 10
704.981 15
704.987 26
704.993 23
704.999 15
705.005 9
705.011 6
705.017 12
705.023 13
705.029 14
705.035 12
705.041 27
705.047 6
705.053 13
705.060 30
705.066 11
705.072 11
705.078 15
705.084 2
705.090 9
705.096 16
705.102 5
705.108 10
705.114 18
705.120 32
705.126 48
705.132 34
705.138 27
705.144 14
705.150 8
705.157 28
705.163 30
705.169 28
705.175 40
705.181 52
705.187 41
705.193 30
705.199 67
705.205 37
705.211 32
705.217 34
705.223 28
705.229 20
705.235 11
705.241 23
705.247 21
705.254 16
705.260 19
705.266 2
705.272 7
705.278 16
705.284 28
705.290 22
705.296 6
705.302 5
705.308 16
705.314 24
705.320 26
705.326 28
705.332 29
705.338 45
705.344 36
705.351 14
705.357 28
705.363 33
705.369 15
705.375 7
705.381 28
705.387 41
705.393 15
705.399 17
705.405 23
705.411 25
705.417 31
705.423 22
705.429 21
705.435 17
705.441 27
705.448 24
705.454 15
705.460 7
705.466 29
705.472 42
705.478 15
705.484 24
705.490 17
705.496 7
705.502 2
705.508 14
705.514 31
705.520 20
705.526 33
705.532 8
705.538 0
705.545 8
705.551 20
705.557 27
705.563 19
705.569 11
705.575 27
705.581 30
705.587 17
705.593 21
705.599 28
705.605 25
705.611 7
705.617 8
705.623 17
705.629 19
705.635 17
705.642 9
705.648 20
705.654 20
705.660 21
705.666 25
705.672 6
705.678 14
705.684 21
705.690 31
705.696 14
705.702 15
705.708 21
705.714 8
705.720 19
705.726 26
705.733 31
705.739 27
705.745 23
705.751 30
705.757 28
705.763 17
705.769 13
705.775 32
705.781 23
705.787 7
705.793 15
705.799 33
705.805 28
705.811 7
705.817 13
705.823 18
705.830 26
705.836 20
705.842 10
705.848 12
705.854 22
705.860 23
705.866 15
705.872 22
705.878 28
705.884 16
705.890 2
705.896 16
705.902 21
705.908 25
705.914 27
705.921 8
705.927 1
705.933 4
705.939 4
705.945 9
705.951 10
705.957 12
705.963 18
705.969 10
705.975 23
705.981 25
705.987 24
705.993 33
705.999 36
706.005 24
706.012 27
706.018 16
706.024 23
706.030 30
706.036 36
706.042 41
706.048 22
706.054 19
706.060 7
706.066 14
706.072 26
706.078 21
706.084 29
706.090 32
706.096 16
706.102 8
706.109 27
706.115 26
706.121 19
706.127 43
706.133 21
706.139 37
706.145 21
706.151 23
706.157 18
706.163 22
706.169 14
706.175 31
706.181 15
706.187 11
706.193 2
706.200 19
706.206 25
706.212 19
706.218 12
706.224 18
706.230 12
706.236 15
706.242 10
706.248 19
706.254 17
706.260 16
706.266 7
706.272 3
706.278 14
706.284 27
706.291 29
706.297 24
706.303 34
706.309 38
706.315 20
706.321 30
706.327 19
706.333 37
706.339 64
706.345 44
706.351 25
706.357 17
706.363 28
706.369 37
706.375 40
706.382 22
706.388 27
706.394 9
706.400 19
706.406 7
706.412 8
706.418 16
706.424 17
706.430 11
706.436 9
706.442 12
706.448 15
706.454 11
706.460 31
706.467 20
706.473 12
706.479 25
706.485 17
706.491 44
706.497 47
706.503 28
706.509 21
706.515 25
706.521 12
706.527 9
706.533 26
706.539 17
706.545 21
706.551 20
706.558 22
706.564 27
706.570 30
706.576 34
706.582 14
706.588 25
706.594 26
706.600 11
706.606 16
706.612 18
706.618 26
706.624 31
706.630 16
706.636 9
706.642 21
706.649 17
706.655 9
706.661 14
706.667 13
706.673 19
706.679 4
706.685 13
706.691 17
706.697 0
706.703 8
706.709 39
706.715 31
706.721 34
706.727 26
706.733 2
706.740 8
706.746 10
706.752 26
706.758 50
706.764 30
706.770 26
706.776 27
706.782 22
706.788 26
706.794 35
706.800 16
706.806 21
706.812 22
706.818 35
706.825 34
706.831 19
706.837 21
706.843 26
706.849 23
706.855 6
706.861 9
706.867 5
706.873 21
706.879 32
706.885 28
706.891 33
706.897 24
706.903 33
706.909 18
706.916 22
706.922 11
706.928 17
706.934 14
706.940 20
706.946 15
706.952 9
706.958 12
706.964 42
706.970 41
706.976 43
706.982 45
706.988 39
706.994 16
707.001 15
707.007 32
707.013 14
707.019 16
707.025 9
707.031 28
707.037 31
707.043 39
707.049 51
707.055 37
707.061 33
707.067 33
707.073 23
707.079 23
707.086 18
707.092 21
707.098 17
707.104 7
707.110 6
707.116 2
707.122 15
707.128 31
707.134 25
707.140 15
707.146 10
707.152 17
707.158 10
707.164 13
707.171 16
707.177 9
707.183 8
707.189 19
707.195 36
707.201 34
707.207 31
707.213 32
707.219 28
707.225 35
707.231 17
707.237 20
707.243 17
707.249 6
707.255 5
707.262 17
707.268 19
707.274 35
707.280 38
707.286 43
707.292 28
707.298 19
707.304 22
707.310 14
707.316 15
707.322 40
707.328 47
707.334 21
707.340 10
707.347 9
707.353 36
707.359 36
707.365 19
707.371 13
707.377 2
707.383 0
707.389 16
707.395 34
707.401 39
707.407 16
707.413 18
707.419 12
707.425 20
707.432 12
707.438 19
707.444 18
707.450 14
707.456 47
707.462 25
707.468 10
707.474 20
707.480 37
707.486 16
707.492 12
707.498 31
707.504 16
707.510 20
707.517 26
707.523 15
707.529 15
707.535 28
707.541 28
707.547 28
707.553 23
707.559 32
707.565 22
707.571 8
707.577 9
707.583 16
707.589 23
707.596 12
707.602 10
707.608 18
707.614 15
707.620 34
707.626 49
707.632 29
707.638 8
707.644 7
707.650 1
707.656 8
707.662 15
707.668 22
707.674 12
707.681 11
707.687 16
707.693 66
707.699 20
707.705 8
707.711 14
707.717 12
707.723 2
707.729 9
707.735 16
707.741 17
707.747 27
707.753 29
707.759 35
707.766 19
707.772 5
707.778 24
707.784 26
707.790 14
707.796 0
707.802 4
707.808 23
707.814 25
707.820 28
707.826 9
707.832 4
707.838 5
707.844 19
707.851 24
707.857 23
707.863 24
707.869 24
707.875 20
707.881 12
707.887 37
707.893 23
707.899 21
707.905 21
707.911 24
707.917 29
707.923 27
707.930 12
707.936 8
707.942 31
707.948 57
707.954 54
707.960 23
707.966 5
707.972 10
707.978 14
707.984 23
707.990 10
707.996 18
708.002 20
708.008 16
708.015 27
708.021 32
708.027 29
708.033 12
708.039 15
708.045 10
708.051 5
708.057 11
708.063 14
708.069 5
708.075 25
708.081 41
708.087 34
708.094 31
708.100 33
708.106 33
708.112 22
708.118 16
708.124 10
708.130 23
708.136 15
708.142 22
708.148 16
708.154 7
708.160 6
708.166 25
708.172 35
708.179 28
708.185 23
708.191 17
708.197 21
708.203 18
708.209 4
708.215 18
708.221 22
708.227 6
708.233 14
708.239 14
708.245 20
708.251 34
708.258 24
708.264 40
708.270 65
708.276 35
708.282 19
708.288 21
708.294 25
708.300 28
708.306 25
708.312 10
708.318 7
708.324 12
708.330 33
708.337 47
708.343 51
708.349 12
708.355 33
708.361 20
708.367 13
708.373 15
708.379 17
708.385 38
708.391 26
708.397 11
708.403 17
708.409 15
708.416 17
708.422 22
708.428 15
708.434 28
708.440 20
708.446 11
708.452 4
708.458 13
708.464 18
708.470 16
708.476 37
708.482 48
708.488 31
708.495 23
708.501 31
708.507 32
708.513 28
708.519 22
708.525 26
708.531 26
708.537 28
708.543 30
708.549 28
708.555 11
708.561 38
708.567 24
708.573 3
708.580 5
708.586 29
708.592 54
708.598 13
708.604 13
708.610 10
708.616 0
708.622 2
708.628 30
708.634 27
708.640 38
708.646 45
708.652 25
708.659 16
708.665 23
708.671 34
708.677 18
708.683 18
708.689 24
708.695 25
708.701 36
708.707 66
708.713 29
708.719 11
708.725 8
708.731 11
708.738 31
708.744 33
708.750 6
708.756 8
708.762 3
708.768 15
708.774 25
708.780 21
708.786 17
708.792 28
708.798 40
708.804 23
708.811 26
708.817 9
708.823 26
708.829 46
708.835 54
708.841 57
708.847 48
708.853 35
708.859 14
708.865 35
708.871 29
708.877 21
708.883 4
708.890 15
708.896 19
708.902 15
708.908 22
708.914 29
708.920 19
708.926 23
708.932 14
708.938 18
708.944 7
708.950 9
708.956 18
708.962 38
708.969 50
708.975 20
708.981 10
708.987 6
708.993 17
708.999 28
709.005 38
709.011 50
709.017 45
709.023 15
709.029 16
709.035 28
709.041 25
709.048 35
709.054 31
709.060 32
709.066 34
709.072 26
709.078 19
709.084 8
709.090 32
709.096 17
709.102 20
709.108 28
709.114 23
709.120 14
709.127 7
709.133 26
709.139 39
709.145 28
709.151 31
709.157 32
709.163 55
709.169 36
709.175 27
709.181 25
709.187 34
709.193 33
709.200 18
709.206 14
709.212 25
709.218 8
709.224 20
709.230 30
709.236 51
709.242 40
709.248 22
709.254 22
709.260 34
709.266 27
709.272 36
709.279 57
709.285 53
709.291 40
709.297 23
709.303 31
709.309 38
709.315 58
709.321 48
709.327 22
709.333 32
709.339 30
709.345 19
709.352 36
709.358 43
709.364 17
709.370 9
709.376 16
709.382 23
709.388 18
709.394 33
709.400 17
709.406 4
709.412 18
709.418 26
709.424 14
709.431 22
709.437 19
709.443 15
709.449 28
709.455 21
709.461 16
709.467 15
709.473 25
709.479 40
709.485 19
709.491 13
709.497 27
709.504 36
709.510 32
709.516 43
709.522 42
709.528 33
709.534 18
709.540 18
709.546 33
709.552 29
709.558 36
709.564 33
709.570 20
709.576 10
709.583 26
709.589 9
709.595 25
709.601 45
709.607 71
709.613 54
709.619 30
709.625 23
709.631 61
709.637 40
709.643 34
709.649 56
709.656 53
709.662 47
709.668 35
709.674 25
709.680 21
709.686 24
709.692 23
709.698 14
709.704 17
709.710 14
709.716 42
709.722 48
709.729 41
709.735 20
709.741 34
709.747 77
709.753 49
709.759 36
709.765 40
709.771 28
709.777 27
709.783 7
709.789 27
709.795 47
709.801 20
709.808 17
709.814 21
709.820 16
709.826 14
709.832 26
709.838 44
709.844 19
709.850 16
709.856 17
709.862 16
709.868 24
709.874 39
709.881 48
709.887 34
709.893 33
709.899 22
709.905 6
709.911 22
709.917 48
709.923 61
709.929 34
709.935 28
709.941 27
709.947 21
709.954 36
709.960 64
709.966 67
709.972 46
709.978 40
709.984 27
709.990 18
709.996 16
710.002 18
710.008 12
710.014 16
710.020 43
710.027 65
710.033 64
710.039 32
710.045 14
710.051 14
710.057 43
710.063 39
710.069 24
710.075 40
710.081 42
710.087 54
710.093 50
710.100 61
710.106 66
710.112 36
710.118 20
710.124 37
710.130 37
710.136 20
710.142 27
710.148 30
710.154 25
710.160 13
710.166 4
710.173 12
710.179 47
710.185 71
710.191 36
710.197 23
710.203 6
710.209 8
710.215 26
710.221 24
710.227 18
710.233 34
710.239 25
710.246 36
710.252 35
710.258 24
710.264 45
710.270 42
710.276 42
710.282 44
710.288 24
710.294 26
710.300 30
710.306 26
710.312 29
710.319 21
710.325 30
710.331 32
710.337 35
710.343 38
710.349 21
710.355 39
710.361 41
710.367 30
710.373 20
710.379 31
710.385 36
710.392 50
710.398 57
710.404 47
710.410 42
710.416 39
710.422 26
710.428 40
710.434 31
710.440 17
710.446 12
710.452 31
710.458 46
710.465 38
710.471 47
710.477 33
710.483 11
710.489 21
710.495 22
710.501 47
710.507 57
710.513 46
710.519 40
710.525 68
710.532 44
710.538 31
710.544 26
710.550 42
710.556 34
710.562 33
710.568 28
710.574 26
710.580 21
710.586 27
710.592 24
710.598 20
710.605 11
710.611 29
710.617 42
710.623 17
710.629 15
710.635 32
710.641 23
710.647 45
710.653 37
710.659 40
710.665 60
710.671 73
710.678 80
710.684 55
710.690 49
710.696 67
710.702 68
710.708 78
710.714 45
710.720 57
710.726 34
710.732 23
710.738 28
710.744 39
710.751 54
710.757 62
710.763 38
710.769 14
710.775 51
710.781 57
710.787 43
710.793 22
710.799 16
710.805 43
710.811 50
710.818 37
710.824 38
710.830 27
710.836 33
710.842 45
710.848 27
710.854 25
710.860 53
710.866 61
710.872 53
710.878 49
710.884 56
710.891 59
710.897 83
710.903 73
710.909 67
710.915 77
710.921 65
710.927 33
710.933 65
710.939 64
710.945 39
710.951 20
710.958 23
710.964 39
710.970 52
710.976 52
710.982 52
710.988 62
710.994 68
711.000 47
711.006 60
711.012 59
711.018 51
711.024 41
711.031 70
711.037 57
711.043 49
711.049 42
711.055 74
711.061 28
711.067 17
711.073 34
711.079 85
711.085 65
711.091 51
711.098 46
711.104 49
711.110 31
711.116 46
711.122 66
711.128 72
711.134 96
711.140 64
711.146 15
711.152 49
711.158 35
711.164 43
711.171 23
711.177 44
711.183 75
711.189 90
711.195 54
711.201 54
711.207 79
711.213 94
711.219 87
711.225 90
711.231 70
711.238 76
711.244 78
711.250 62
711.256 68
711.262 46
711.268 29
711.274 20
711.280 45
711.286 76
711.292 57
711.298 35
711.305 37
711.311 28
711.317 45
711.323 57
711.329 32
711.335 40
711.341 61
711.347 48
711.353 32
711.359 71
711.365 57
711.371 33
711.378 32
711.384 44
711.390 58
711.396 67
711.402 61
711.408 35
711.414 54
711.420 86
711.426 117
711.432 79
711.438 68
711.445 47
711.451 47
711.457 63
711.463 56
711.469 42
711.475 23
711.481 43
711.487 50
711.493 46
711.499 50
711.505 103
711.512 108
711.518 107
711.524 95
711.530 75
711.536 62
711.542 65
711.548 70
711.554 67
711.560 37
711.566 76
711.572 101
711.579 58
711.585 42
711.591 57
711.597 46
711.603 68
711.609 29
711.615 34
711.621 27
711.627 31
711.633 43
711.639 56
711.645 51
711.652 40
711.658 53
711.664 37
711.670 37
711.676 87
711.682 96
711.688 60
711.694 89
711.700 98
711.706 67
711.712 54
711.719 53
711.725 68
711.731 96
711.737 96
711.743 72
711.749 39
711.755 19
711.761 31
711.767 54
711.773 63
711.779 74
711.786 75
711.792 76
711.798 57
711.804 32
711.810 43
711.816 25
711.822 18
711.828 36
711.834 49
711.840 60
711.846 59
711.853 26
711.859 60
711.865 39
711.871 39
711.877 69
711.883 76
711.889 56
711.895 74
711.901 72
711.907 69
711.913 76
711.920 50
711.926 37
711.932 26
711.938 30
711.944 36
711.950 38
711.956 30
711.962 16
711.968 31
711.974 83
711.980 114
711.987 39
711.993 25
711.999 40
712.005 60
712.011 48
712.017 39
712.023 34
712.029 22
712.035 58
712.041 88
712.047 62
712.054 67
712.060 91
712.066 89
712.072 108
712.078 95
712.084 82
712.090 64
712.096 82
712.102 63
712.108 47
712.114 46
712.121 42
712.127 46
712.133 66
712.139 83
712.145 76
712.151 74
712.157 120
712.163 112
712.169 100
712.175 98
712.181 67
712.188 73
712.194 50
712.200 55
712.206 51
712.212 76
712.218 99
712.224 85
712.230 108
712.236 87
712.242 72
712.249 92
712.255 108
712.261 137
712.267 151
712.273 136
712.279 77
712.285 77
712.291 75
712.297 41
712.303 55
712.309 74
712.316 65
712.322 110
712.328 99
712.334 106
712.340 95
712.346 85
712.352 102
[truncated: 63,536 more rows]
