# Supplementary material for: Protein N-glycosylation and N-glycan trimming are required for postembryonic development of the pest beetle Tribolium castaneum
Source: Sci Rep. 2016 Oct 12;6:35151. doi: 10.1038/srep35151 (PMC5059678; doi:10.1038/srep35151)
Supplement: Supplementary Dataset 3 [file srep35151-s3.xls]

## Sheet: Spectrum C aMan-Ia RNAi adult
699.937 10
699.943 15
699.949 8
699.955 14
699.962 30
699.968 17
699.974 21
699.980 30
699.986 32
699.992 26
699.998 34
700.004 35
700.010 18
700.016 16
700.022 18
700.028 26
700.034 40
700.040 59
700.046 80
700.052 51
700.058 49
700.064 80
700.070 151
700.076 182
700.082 182
700.088 187
700.094 166
700.100 146
700.106 114
700.112 95
700.118 82
700.124 62
700.130 72
700.136 82
700.142 79
700.148 77
700.155 55
700.161 45
700.167 57
700.173 55
700.179 82
700.185 79
700.191 43
700.197 20
700.203 37
700.209 46
700.215 47
700.221 45
700.227 48
700.233 33
700.239 19
700.245 19
700.251 27
700.257 35
700.263 64
700.269 36
700.275 25
700.281 33
700.287 59
700.293 71
700.299 60
700.305 40
700.311 44
700.317 32
700.323 34
700.329 50
700.335 57
700.342 62
700.348 37
700.354 48
700.360 105
700.366 102
700.372 101
700.378 76
700.384 87
700.390 90
700.396 131
700.402 128
700.408 161
700.414 130
700.420 131
700.426 101
700.432 92
700.438 80
700.444 47
700.450 72
700.456 55
700.462 56
700.468 58
700.474 64
700.480 53
700.486 63
700.492 66
700.498 42
700.504 42
700.510 23
700.516 33
700.523 39
700.529 38
700.535 35
700.541 14
700.547 20
700.553 18
700.559 30
700.565 40
700.571 38
700.577 33
700.583 7
700.589 12
700.595 19
700.601 17
700.607 27
700.613 48
700.619 24
700.625 11
700.631 15
700.637 31
700.643 29
700.649 20
700.655 10
700.661 5
700.667 5
700.673 9
700.679 25
700.685 27
700.691 20
700.697 14
700.704 11
700.710 13
700.716 9
700.722 4
700.728 4
700.734 10
700.740 14
700.746 11
700.752 4
700.758 5
700.764 13
700.770 26
700.776 15
700.782 15
700.788 16
700.794 18
700.800 27
700.806 23
700.812 13
700.818 6
700.824 6
700.830 13
700.836 10
700.842 16
700.848 21
700.854 20
700.860 17
700.866 19
700.872 2
700.879 5
700.885 20
700.891 16
700.897 4
700.903 2
700.909 13
700.915 15
700.921 7
700.927 11
700.933 18
700.939 15
700.945 25
700.951 15
700.957 6
700.963 6
700.969 18
700.975 15
700.981 17
700.987 22
700.993 23
700.999 34
701.005 27
701.011 17
701.017 43
701.023 54
701.029 19
701.035 12
701.041 15
701.048 26
701.054 64
701.060 63
701.066 41
701.072 48
701.078 54
701.084 47
701.090 34
701.096 19
701.102 28
701.108 17
701.114 31
701.120 22
701.126 46
701.132 64
701.138 77
701.144 94
701.150 74
701.156 61
701.162 106
701.168 164
701.174 116
701.180 78
701.186 42
701.192 43
701.198 67
701.204 66
701.210 68
701.217 41
701.223 72
701.229 68
701.235 67
701.241 53
701.247 37
701.253 19
701.259 38
701.265 38
701.271 37
701.277 49
701.283 50
701.289 39
701.295 40
701.301 22
701.307 18
701.313 20
701.319 40
701.325 67
701.331 61
701.337 82
701.343 84
701.349 82
701.355 53
701.361 58
701.367 109
701.373 159
701.380 144
701.386 126
701.392 114
701.398 168
701.404 137
701.410 82
701.416 152
701.422 209
701.428 168
701.434 213
701.440 193
701.446 170
701.452 192
701.458 126
701.464 137
701.470 165
701.476 151
701.482 171
701.488 202
701.494 225
701.500 254
701.506 375
701.512 520
701.518 710
701.524 781
701.530 753
701.536 677
701.543 652
701.549 602
701.555 556
701.561 475
701.567 408
701.573 373
701.579 278
701.585 294
701.591 302
701.597 255
701.603 162
701.609 104
701.615 109
701.621 91
701.627 64
701.633 57
701.639 19
701.645 26
701.651 26
701.657 34
701.663 42
701.669 16
701.675 10
701.681 29
701.687 25
701.693 21
701.699 13
701.706 9
701.712 11
701.718 21
701.724 28
701.730 31
701.736 21
701.742 30
701.748 33
701.754 42
701.760 12
701.766 16
701.772 20
701.778 22
701.784 34
701.790 18
701.796 19
701.802 9
701.808 23
701.814 24
701.820 7
701.826 13
701.832 25
701.838 29
701.844 19
701.850 25
701.857 19
701.863 19
701.869 12
701.875 17
701.881 19
701.887 11
701.893 20
701.899 16
701.905 21
701.911 9
701.917 10
701.923 14
701.929 21
701.935 11
701.941 9
701.947 4
701.953 15
701.959 22
701.965 18
701.971 6
701.977 3
701.983 17
701.989 22
701.995 20
702.001 23
702.007 20
702.014 17
702.020 25
702.026 18
702.032 12
702.038 32
702.044 22
702.050 25
702.056 22
702.062 24
702.068 22
702.074 25
702.080 17
702.086 23
702.092 18
702.098 19
702.104 18
702.110 18
702.116 23
702.122 23
702.128 34
702.134 15
702.140 38
702.146 52
702.152 25
702.158 33
702.165 28
702.171 50
702.177 41
702.183 5
702.189 26
702.195 43
702.201 36
702.207 42
702.213 65
702.219 42
702.225 26
702.231 37
702.237 46
702.243 33
702.249 36
702.255 35
702.261 47
702.267 40
702.273 13
702.279 28
702.285 43
702.291 38
702.297 33
702.303 30
702.310 37
702.316 46
702.322 33
702.328 25
702.334 34
702.340 46
702.346 60
702.352 95
702.358 136
702.364 119
702.370 65
702.376 53
702.382 57
702.388 67
702.394 72
702.400 60
702.406 80
702.412 91
702.418 134
702.424 155
702.430 158
702.436 132
702.442 118
702.448 126
702.455 101
702.461 88
702.467 78
702.473 96
702.479 109
702.485 109
702.491 86
702.497 99
702.503 99
702.509 132
702.515 203
702.521 273
702.527 273
702.533 302
702.539 354
702.545 293
702.551 219
702.557 134
702.563 124
702.569 157
702.575 156
702.581 137
702.587 160
702.593 167
702.600 92
702.606 67
702.612 78
702.618 56
702.624 30
702.630 42
702.636 23
702.642 22
702.648 31
702.654 24
702.660 16
702.666 34
702.672 40
702.678 40
702.684 21
702.690 20
702.696 24
702.702 30
702.708 8
702.714 15
702.720 12
702.726 22
702.732 20
702.738 16
702.745 17
702.751 18
702.757 15
702.763 37
702.769 53
702.775 31
702.781 21
702.787 7
702.793 14
702.799 9
702.805 22
702.811 30
702.817 17
702.823 10
702.829 11
702.835 6
702.841 1
702.847 9
702.853 27
702.859 20
702.865 6
702.871 10
702.877 16
702.884 11
702.890 5
702.896 1
702.902 15
702.908 27
702.914 22
702.920 19
702.926 17
702.932 27
702.938 23
702.944 21
702.950 17
702.956 20
702.962 17
702.968 19
702.974 18
702.980 19
702.986 30
702.992 32
702.998 36
703.004 31
703.010 44
703.016 41
703.023 38
703.029 45
703.035 28
703.041 9
703.047 4
703.053 12
703.059 13
703.065 18
703.071 17
703.077 12
703.083 31
703.089 20
703.095 6
703.101 23
703.107 22
703.113 30
703.119 16
703.125 27
703.131 26
703.137 37
703.143 51
703.149 44
703.156 35
703.162 44
703.168 29
703.174 35
703.180 18
703.186 39
703.192 41
703.198 44
703.204 24
703.210 32
703.216 35
703.222 25
703.228 61
703.234 38
703.240 40
703.246 53
703.252 30
703.258 26
703.264 17
703.270 22
703.276 13
703.282 43
703.288 53
703.295 49
703.301 34
703.307 50
703.313 44
703.319 41
703.325 30
703.331 32
703.337 78
703.343 94
703.349 77
703.355 71
703.361 55
703.367 92
703.373 117
703.379 93
703.385 87
703.391 99
703.397 82
703.403 59
703.409 80
703.415 93
703.421 111
703.428 124
703.434 146
703.440 131
703.446 88
703.452 66
703.458 56
703.464 61
703.470 69
703.476 69
703.482 67
703.488 81
703.494 61
703.500 66
703.506 74
703.512 95
703.518 94
703.524 105
703.530 95
703.536 99
703.542 93
703.548 78
703.555 83
703.561 73
703.567 40
703.573 67
703.579 77
703.585 87
703.591 75
703.597 50
703.603 32
703.609 29
703.615 19
703.621 30
703.627 25
703.633 9
703.639 19
703.645 9
703.651 13
703.657 12
703.663 11
703.669 13
703.675 15
703.681 6
703.688 10
703.694 22
703.700 14
703.706 6
703.712 2
703.718 6
703.724 20
703.730 13
703.736 14
703.742 18
703.748 11
703.754 8
703.760 8
703.766 20
703.772 20
703.778 1
703.784 1
703.790 7
703.796 9
703.802 12
703.808 12
703.815 22
703.821 13
703.827 15
703.833 3
703.839 8
703.845 19
703.851 24
703.857 8
703.863 15
703.869 9
703.875 18
703.881 8
703.887 4
703.893 15
703.899 15
703.905 19
703.911 20
703.917 21
703.923 23
703.929 20
703.935 29
703.942 27
703.948 11
703.954 20
703.960 12
703.966 7
703.972 20
703.978 31
703.984 13
703.990 10
703.996 27
704.002 17
704.008 9
704.014 19
704.020 6
704.026 10
704.032 23
704.038 15
704.044 25
704.050 19
704.056 15
704.062 38
704.069 18
704.075 11
704.081 15
704.087 11
704.093 11
704.099 21
704.105 36
704.111 26
704.117 18
704.123 20
704.129 8
704.135 11
704.141 16
704.147 25
704.153 34
704.159 38
704.165 53
704.171 66
704.177 47
704.183 49
704.190 51
704.196 65
704.202 34
704.208 43
704.214 33
704.220 27
704.226 12
704.232 18
704.238 19
704.244 31
704.250 28
704.256 23
704.262 31
704.268 25
704.274 32
704.280 55
704.286 44
704.292 57
704.298 47
704.304 14
704.311 38
704.317 76
704.323 70
704.329 60
704.335 29
704.341 44
704.347 80
704.353 80
704.359 80
704.365 92
704.371 92
704.377 100
704.383 143
704.389 125
704.395 107
704.401 99
704.407 55
704.413 74
704.419 60
704.425 101
704.432 128
704.438 88
704.444 90
704.450 73
704.456 49
704.462 57
704.468 53
704.474 51
704.480 60
704.486 37
704.492 25
704.498 35
704.504 36
704.510 31
704.516 31
704.522 66
704.528 33
704.534 18
704.540 26
704.546 51
704.553 43
704.559 20
704.565 8
704.571 17
704.577 19
704.583 17
704.589 28
704.595 19
704.601 22
704.607 14
704.613 8
704.619 4
704.625 7
704.631 9
704.637 18
704.643 6
704.649 16
704.655 4
704.661 12
704.667 2
704.674 4
704.680 18
704.686 10
704.692 3
704.698 6
704.704 10
704.710 11
704.716 2
704.722 3
704.728 2
704.734 11
704.740 13
704.746 5
704.752 9
704.758 7
704.764 16
704.770 6
704.776 0
704.782 6
704.789 6
704.795 9
704.801 12
704.807 14
704.813 5
704.819 5
704.825 10
704.831 18
704.837 7
704.843 8
704.849 22
704.855 23
704.861 20
704.867 3
704.873 14
704.879 22
704.885 18
704.891 17
704.897 17
704.904 6
704.910 19
704.916 15
704.922 16
704.928 28
704.934 26
704.940 7
704.946 17
704.952 7
704.958 17
704.964 10
704.970 34
704.976 33
704.982 19
704.988 6
704.994 11
705.000 14
705.006 11
705.012 23
705.018 30
705.025 20
705.031 28
705.037 25
705.043 5
705.049 16
705.055 20
705.061 11
705.067 19
705.073 22
705.079 4
705.085 43
705.091 36
705.097 29
705.103 18
705.109 14
705.115 12
705.121 43
705.127 51
705.134 14
705.140 25
705.146 51
705.152 53
705.158 32
705.164 11
705.170 26
705.176 42
705.182 24
705.188 18
705.194 55
705.200 48
705.206 48
705.212 36
705.218 42
705.224 32
705.230 32
705.236 32
705.242 37
705.249 37
705.255 21
705.261 26
705.267 19
705.273 29
705.279 21
705.285 33
705.291 55
705.297 57
705.303 30
705.309 44
705.315 64
705.321 54
705.327 72
705.333 64
705.339 36
705.345 41
705.351 74
705.357 58
705.364 48
705.370 56
705.376 40
705.382 75
705.388 92
705.394 90
705.400 110
705.406 113
705.412 104
705.418 74
705.424 98
705.430 63
705.436 43
705.442 44
705.448 51
705.454 80
705.460 62
705.466 70
705.473 64
705.479 61
705.485 63
705.491 39
705.497 18
705.503 22
705.509 81
705.515 81
705.521 64
705.527 76
705.533 91
705.539 88
705.545 90
705.551 87
705.557 41
705.563 31
705.569 65
705.575 67
705.582 28
705.588 22
705.594 25
705.600 23
705.606 32
705.612 33
705.618 29
705.624 39
705.630 45
705.636 45
705.642 29
705.648 14
705.654 23
705.660 20
705.666 18
705.672 10
705.678 20
705.684 21
705.691 11
705.697 13
705.703 10
705.709 20
705.715 26
705.721 8
705.727 3
705.733 11
705.739 20
705.745 16
705.751 20
705.757 16
705.763 10
705.769 5
705.775 6
705.781 3
705.787 5
705.793 17
705.800 12
705.806 14
705.812 20
705.818 12
705.824 25
705.830 19
705.836 7
705.842 8
705.848 16
705.854 20
705.860 17
705.866 14
705.872 18
705.878 19
705.884 13
705.890 18
705.896 9
705.902 7
705.909 13
705.915 28
705.921 6
705.927 14
705.933 20
705.939 9
705.945 4
705.951 6
705.957 29
705.963 39
705.969 8
705.975 14
705.981 23
705.987 8
705.993 16
705.999 27
706.005 9
706.011 11
706.018 12
706.024 31
706.030 19
706.036 15
706.042 30
706.048 17
706.054 18
706.060 16
706.066 9
706.072 6
706.078 10
706.084 27
706.090 34
706.096 17
706.102 23
706.108 10
706.114 16
706.121 29
706.127 37
706.133 38
706.139 25
706.145 28
706.151 25
706.157 20
706.163 31
706.169 15
706.175 9
706.181 4
706.187 16
706.193 49
706.199 41
706.205 24
706.211 27
706.217 17
706.223 6
706.230 26
706.236 37
706.242 25
706.248 19
706.254 27
706.260 24
706.266 16
706.272 13
706.278 20
706.284 36
706.290 21
706.296 25
706.302 28
706.308 29
706.314 39
706.320 71
706.326 74
706.333 61
706.339 69
706.345 48
706.351 59
706.357 80
706.363 83
706.369 73
706.375 69
706.381 64
706.387 75
706.393 101
706.399 74
706.405 93
706.411 105
706.417 79
706.423 36
706.429 48
706.436 58
706.442 66
706.448 69
706.454 51
706.460 28
706.466 33
706.472 28
706.478 26
706.484 47
706.490 74
706.496 40
706.502 35
706.508 40
706.514 46
706.520 60
706.526 38
706.532 23
706.539 48
706.545 32
706.551 31
706.557 24
706.563 22
706.569 17
706.575 27
706.581 23
706.587 18
706.593 25
706.599 18
706.605 15
706.611 14
706.617 19
706.623 20
706.629 15
706.635 26
706.642 30
706.648 31
706.654 14
706.660 17
706.666 23
706.672 33
706.678 27
706.684 7
706.690 12
706.696 18
706.702 24
706.708 12
706.714 5
706.720 17
706.726 15
706.732 12
706.739 15
706.745 20
706.751 12
706.757 8
706.763 8
706.769 9
706.775 12
706.781 10
706.787 9
706.793 11
706.799 22
706.805 16
706.811 15
706.817 34
706.823 19
706.829 3
706.835 3
706.842 9
706.848 8
706.854 9
706.860 16
706.866 27
706.872 7
706.878 12
706.884 9
706.890 14
706.896 14
706.902 8
706.908 9
706.914 28
706.920 13
706.926 4
706.932 10
706.939 28
706.945 16
706.951 12
706.957 12
706.963 15
706.969 11
706.975 8
706.981 5
706.987 9
706.993 4
706.999 11
707.005 17
707.011 14
707.017 10
707.023 15
707.029 8
707.035 13
707.042 16
707.048 23
707.054 34
707.060 38
707.066 18
707.072 15
707.078 12
707.084 8
707.090 28
707.096 31
707.102 32
707.108 29
707.114 21
707.120 15
707.126 30
707.132 58
707.139 32
707.145 27
707.151 14
707.157 12
707.163 10
707.169 15
707.175 32
707.181 30
707.187 56
707.193 44
707.199 40
707.205 34
707.211 20
707.217 13
707.223 20
707.229 17
707.236 22
707.242 16
707.248 31
707.254 25
707.260 34
707.266 23
707.272 14
707.278 21
707.284 18
707.290 28
707.296 44
707.302 47
707.308 59
707.314 41
707.320 80
707.326 94
707.333 72
707.339 71
707.345 121
707.351 140
707.357 117
707.363 126
707.369 127
707.375 149
707.381 148
707.387 131
707.393 146
707.399 162
707.405 149
707.411 139
707.417 143
707.423 111
707.430 106
707.436 89
707.442 81
707.448 63
707.454 56
707.460 70
707.466 77
707.472 77
707.478 101
707.484 97
707.490 73
707.496 56
707.502 58
707.508 74
707.514 104
707.520 97
707.527 63
707.533 53
707.539 63
707.545 64
707.551 79
707.557 70
707.563 36
707.569 52
707.575 65
707.581 61
707.587 67
707.593 55
707.599 27
707.605 27
707.611 28
707.617 30
707.624 27
707.630 35
707.636 21
707.642 12
707.648 17
707.654 7
707.660 18
707.666 16
707.672 6
707.678 9
707.684 35
707.690 35
707.696 17
707.702 15
707.708 24
707.715 29
707.721 34
707.727 10
707.733 14
707.739 4
707.745 16
707.751 29
707.757 11
707.763 9
707.769 35
707.775 26
707.781 17
707.787 5
707.793 7
707.799 8
707.805 21
707.812 27
707.818 18
707.824 11
707.830 36
707.836 22
707.842 11
707.848 18
707.854 16
707.860 13
707.866 29
707.872 22
707.878 17
707.884 7
707.890 6
707.896 11
707.903 15
707.909 14
707.915 7
707.921 19
707.927 28
707.933 10
707.939 6
707.945 26
707.951 19
707.957 11
707.963 13
707.969 31
707.975 25
707.981 11
707.987 13
707.994 11
708.000 13
708.006 14
708.012 18
708.018 22
708.024 11
708.030 6
708.036 18
708.042 19
708.048 22
708.054 26
708.060 19
708.066 21
708.072 18
708.078 21
708.084 6
708.091 15
708.097 36
708.103 27
708.109 26
708.115 34
708.121 20
708.127 12
708.133 8
708.139 11
708.145 15
708.151 7
708.157 7
708.163 3
708.169 5
708.175 24
708.182 13
708.188 16
708.194 12
708.200 22
708.206 24
708.212 25
708.218 16
708.224 16
708.230 38
708.236 35
708.242 33
708.248 45
708.254 41
708.260 24
708.266 23
708.273 39
708.279 44
708.285 41
708.291 74
708.297 73
708.303 39
708.309 54
708.315 51
708.321 27
708.327 36
708.333 44
708.339 75
708.345 87
708.351 132
708.357 129
708.364 106
708.370 112
708.376 138
708.382 129
708.388 135
708.394 145
708.400 151
708.406 163
708.412 129
708.418 125
708.424 151
708.430 120
708.436 111
708.442 102
708.448 77
708.455 62
708.461 74
708.467 76
708.473 51
708.479 58
708.485 80
708.491 76
708.497 68
708.503 40
708.509 54
708.515 55
708.521 33
708.527 37
708.533 66
708.540 64
708.546 49
708.552 29
708.558 56
708.564 72
708.570 51
708.576 34
708.582 17
708.588 17
708.594 19
708.600 16
708.606 19
708.612 9
708.618 20
708.624 16
708.631 11
708.637 20
708.643 9
708.649 13
708.655 7
708.661 22
708.667 26
708.673 16
708.679 4
708.685 8
708.691 19
708.697 18
708.703 20
708.709 10
708.715 11
708.722 15
708.728 13
708.734 11
708.740 9
708.746 8
708.752 1
708.758 1
708.764 6
708.770 10
708.776 8
708.782 9
708.788 19
708.794 7
708.800 13
708.807 11
708.813 21
708.819 14
708.825 14
708.831 21
708.837 22
708.843 23
708.849 25
708.855 23
708.861 13
708.867 12
708.873 3
708.879 4
708.885 15
708.891 11
708.898 13
708.904 1
708.910 2
708.916 9
708.922 24
708.928 26
708.934 8
708.940 11
708.946 10
708.952 10
708.958 8
708.964 26
708.970 28
708.976 21
708.983 18
708.989 27
708.995 32
709.001 26
709.007 23
709.013 12
709.019 21
709.025 16
709.031 24
709.037 25
709.043 35
709.049 13
709.055 14
709.061 15
709.068 11
709.074 14
709.080 18
709.086 26
709.092 24
709.098 19
709.104 25
709.110 22
709.116 15
709.122 26
709.128 33
709.134 22
709.140 22
709.146 32
709.152 31
709.159 24
709.165 22
709.171 21
709.177 7
709.183 16
709.189 41
709.195 41
709.201 27
709.207 26
709.213 36
709.219 23
709.225 66
709.231 78
709.237 58
709.244 44
709.250 59
709.256 50
709.262 69
709.268 95
709.274 72
709.280 35
709.286 53
709.292 72
709.298 46
709.304 58
709.310 70
709.316 62
709.322 83
709.329 104
709.335 132
709.341 124
709.347 171
709.353 246
709.359 291
709.365 291
709.371 331
709.377 329
709.383 305
709.389 329
709.395 306
709.401 338
709.407 317
709.414 271
709.420 255
709.426 228
709.432 184
709.438 174
709.444 150
709.450 146
709.456 170
709.462 196
709.468 152
709.474 127
709.480 123
709.486 97
709.492 51
709.499 35
709.505 29
709.511 50
709.517 65
709.523 37
709.529 36
709.535 41
709.541 50
709.547 32
709.553 35
709.559 36
709.565 30
709.571 13
709.577 8
709.584 16
709.590 40
709.596 32
709.602 26
709.608 44
709.614 20
709.620 21
709.626 14
709.632 9
709.638 21
709.644 20
709.650 17
709.656 21
709.663 13
709.669 5
709.675 2
709.681 6
709.687 16
709.693 20
709.699 21
709.705 23
709.711 36
709.717 12
709.723 17
709.729 17
709.735 10
709.741 17
709.748 20
709.754 17
709.760 19
709.766 27
709.772 26
709.778 11
709.784 20
709.790 52
709.796 45
709.802 24
709.808 23
709.814 14
709.820 15
709.826 18
709.833 10
709.839 15
709.845 27
709.851 22
709.857 18
709.863 18
709.869 9
709.875 22
709.881 10
709.887 0
709.893 0
709.899 13
709.905 9
709.912 6
709.918 19
709.924 14
709.930 14
709.936 19
709.942 27
709.948 14
709.954 15
709.960 12
709.966 12
709.972 12
709.978 17
709.984 27
709.990 47
709.997 55
710.003 38
710.009 12
710.015 6
710.021 36
710.027 28
710.033 13
710.039 10
710.045 5
710.051 6
710.057 19
710.063 38
710.069 20
710.076 31
710.082 46
710.088 47
710.094 38
710.100 36
710.106 28
710.112 65
710.118 64
710.124 47
710.130 27
710.136 24
710.142 24
710.148 29
710.154 15
710.161 18
710.167 6
710.173 15
710.179 13
710.185 26
710.191 45
710.197 16
710.203 21
710.209 25
710.215 37
710.221 48
710.227 56
710.233 44
710.240 36
710.246 50
710.252 38
710.258 37
710.264 49
710.270 43
710.276 43
710.282 31
710.288 50
710.294 43
710.300 28
710.306 31
710.312 35
710.319 41
710.325 52
710.331 67
710.337 102
710.343 110
710.349 93
710.355 127
710.361 173
710.367 157
710.373 188
710.379 252
710.385 213
710.391 206
710.397 175
710.404 156
710.410 127
710.416 111
710.422 111
710.428 130
710.434 112
710.440 98
710.446 115
710.452 126
710.458 144
710.464 129
710.470 154
710.476 121
710.483 96
710.489 85
710.495 56
710.501 32
710.507 54
710.513 61
710.519 68
710.525 52
710.531 35
710.537 36
710.543 33
710.549 35
710.555 21
710.562 11
710.568 20
710.574 16
710.580 18
710.586 21
710.592 24
710.598 18
710.604 7
710.610 13
710.616 17
710.622 14
710.628 15
710.634 10
710.641 10
710.647 15
710.653 10
710.659 14
710.665 2
710.671 2
710.677 16
710.683 6
710.689 8
710.695 5
710.701 9
710.707 22
710.713 14
710.720 6
710.726 2
710.732 4
710.738 1
710.744 3
710.750 6
710.756 9
710.762 12
710.768 7
710.774 11
710.780 9
710.786 17
710.792 10
710.799 1
710.805 0
710.811 1
710.817 4
710.823 13
710.829 21
710.835 16
710.841 7
710.847 16
710.853 27
710.859 21
710.865 13
710.871 4
710.878 1
710.884 4
710.890 8
710.896 2
710.902 9
710.908 6
710.914 7
710.920 7
710.926 8
710.932 20
710.938 8
710.944 14
710.950 22
710.957 30
710.963 20
710.969 6
710.975 19
710.981 13
710.987 13
710.993 18
710.999 10
711.005 16
711.011 28
711.017 29
711.023 20
711.030 33
711.036 43
711.042 46
711.048 40
711.054 42
711.060 25
711.066 29
711.072 19
711.078 20
711.084 38
711.090 22
711.096 19
711.102 24
711.109 20
711.115 37
711.121 14
711.127 29
711.133 42
711.139 33
711.145 37
711.151 42
711.157 48
711.163 36
711.169 31
711.175 49
711.181 38
711.188 18
711.194 13
711.200 35
711.206 29
711.212 22
711.218 22
711.224 17
711.230 26
711.236 30
711.242 20
711.248 35
711.254 32
711.261 26
711.267 23
711.273 17
711.279 26
711.285 49
711.291 59
711.297 58
711.303 49
711.309 39
711.315 35
711.321 59
711.327 81
711.333 68
711.340 99
711.346 102
711.352 110
711.358 131
711.364 156
711.370 137
711.376 170
711.382 144
711.388 101
711.394 161
711.400 155
711.406 100
711.413 95
711.419 100
711.425 77
711.431 99
711.437 84
711.443 72
711.449 87
711.455 89
711.461 74
711.467 76
711.473 60
711.479 36
711.485 49
711.492 35
711.498 42
711.504 52
711.510 46
711.516 22
711.522 27
711.528 20
711.534 25
711.540 36
711.546 37
711.552 6
711.558 19
711.565 13
711.571 17
711.577 35
711.583 41
711.589 29
711.595 18
711.601 13
711.607 21
711.613 41
711.619 41
711.625 30
711.631 17
711.637 28
711.644 11
711.650 10
711.656 21
711.662 13
711.668 24
711.674 25
711.680 10
711.686 18
711.692 19
711.698 5
711.704 13
711.710 13
711.717 9
711.723 5
711.729 20
711.735 8
711.741 10
711.747 3
711.753 12
711.759 16
711.765 11
711.771 1
711.777 28
711.783 22
711.790 7
711.796 28
711.802 29
711.808 32
711.814 14
711.820 14
711.826 12
711.832 4
711.838 1
711.844 13
711.850 16
711.856 11
711.863 9
711.869 12
711.875 13
711.881 13
711.887 20
711.893 10
711.899 10
711.905 25
711.911 46
711.917 21
711.923 11
711.929 7
711.936 15
711.942 23
711.948 6
711.954 10
711.960 18
711.966 24
711.972 21
711.978 24
711.984 24
711.990 23
711.996 13
712.002 13
712.008 15
712.015 17
712.021 15
712.027 30
712.033 37
712.039 48
712.045 34
[truncated: 63,536 more rows]
